# Supplementary material for: Tandem Repeats and G-Rich Sequences Are Enriched at Human CNV Breakpoints
Source: PLoS One. 2014 Jul 1;9(7):e101607. doi: 10.1371/journal.pone.0101607 (PMC4090240; doi:10.1371/journal.pone.0101607)
Supplement: Table S1 — CNV breakpoint resolution. For 140 breakpoint regions, minimum, maximum, mean, and median breakpoint resolution is 0 bp, 7,542 bp, 468 bp, and 101 bp, respectively. The method of breakpoint mapping and the type of rearrangement is described. Insertion length is listed for three sequenced junctions with insertions. (XLSX) [file pone.0101607.s004.xlsx]

## Sheet: Sheet1
Breakpoint 1	Breakpoint Resolution	Breakpoint 2	Breakpoint Resolution	Rearrangement type	Breakpoint Mapping
EGL021_chr7:157577616-157581615	46	EGL021_chr7:158684335-158688334	101	Interstitial deletion	Array
EGL039_chr17:2256487-2260486	1258	EGL039_chr17:839952-843951	875	Interstitial deletion	Array
EGL049_chr17:1062633-1066632	0	EGL049_chr17:1392770-1396769	0	Interstitial deletion	Sequenced
EGL050_chr9:139788641-139792640	121	EGL050_chr9:139877083-139881082	456	Interstitial deletion	Array
EGL056_chr12:2419420-2423419	196	EGL056_chr12:4861315-4865314	328	Interstitial deletion	Array
EGL066_chr19:4350501-4354500	373	EGL066_chr19:4683369-4687368	1684	Interstitial deletion	Array
EGL094_chr4:1777766-1781765	0	EGL094_chr4:1830780-1834779	0	Interstitial deletion	Sequenced
EGL096_chr9:138288081-138292080	90	EGL096_chr9:140025609-140029608	244	Interstitial deletion	Array
EGL100_chrX:153769579-153773578	470	EGL100_chrX:154226156-154230155	101	Interstitial deletion	Array
SCH3_chr9:139301991-139305990	0	SCH3_chr9:139979061-139983060	0	Interstitial deletion	Sequenced
EGL042_chr17:2066445-2070444	312	EGL042_chr17:434343-438342	20	Interstitial duplication	Array
EGL072_chrX:1455376-1459375	101	EGL072_chrX:701051-705050	439	Interstitial duplication	Array
EGL108_chr22:48828622-48832621	118	EGL108_chr22:49466886-49470885	132	Interstitial duplication	Array
LM222_chr3:1657503-1661502	610	LM222_chr3:256679-260678	44	Interstitial duplication	Array
105C_chr18:70986073-70990072	6551			Inverted duplication	Array
107C_chr18:67686796-67690795	0			Inverted duplication	Sequenced
119C_chr18:60850520-60854519	113			Inverted duplication	Array
139C_chr18:63275469-63279468	4353			Inverted duplication	Array
186C_chr18:63230131-63234130	42			Inverted duplication	Array
26C_chr18:55273710-55277709	189			Inverted duplication	Array
34C_chr18:56216142-56220141	244			Inverted duplication	Array
62C_chr18:61421999-61425998	1588			Inverted duplication	Array
65C_chr18:61581488-61585487	0			Inverted duplication	Sequenced
EGL044_chr2:237058756-237062755	59			Inverted duplication	Array
EGL10_chr5:3516046-3520045	6			Inverted duplication	Array
EGL104_chr9:10481977-10485976	0			Inverted duplication	Sequenced
EGL106_chr5:25784694-25788693	0			Inverted duplication	Sequenced
EGL14_chr4:549482-553481	0			Inverted duplication	Sequenced
EGL395_chr2:239599895-239603894	0			Inverted duplication	Sequenced
EGL397_chr9:10469805-10473804	0			Inverted duplication	Sequenced
EGL398_chr2:242433057-242437056	1136			Inverted duplication	Array
EGL74_chr9:10350692-10354691	7542			Inverted duplication	Array
EGL81_chr6:169518417-169522416	74			Inverted duplication	Array
EGL82_chr9:1529146-1533145	233			Inverted duplication	Array
EGL99_chr18:53988209-53992208	0			Inverted duplication	Sequenced
SG_Tel_003_chr3:197414-201413	370			Inverted duplication	Array
SG_Tel_004_chr1:2794376-2798375	219			Inverted duplication	Array
SG_Tel_006_sib_chr2:1118088-1122087	1194			Inverted duplication	Array
SG_Tel_007_chr13:107724311-107728310	155			Inverted duplication	Array
SG_Tel_008_chr17:777418-781417	110			Inverted duplication	Array
SG_Tel_009_chr18:61355976-61359975	699			Inverted duplication	Array
SG_Tel_011_chr10:134560558-134564557	90			Inverted duplication	Array
SG_Tel_012_chr8:1481538-1485537	87			Inverted duplication	Array
SG_Tel_013_chr4:4519825-4523824	0			Inverted duplication	Sequenced
SG_Tel_014_chr2:239577927-239581926	0			Inverted duplication	Sequenced
SG_Tel_016_chr1:8386783-8390782	369			Inverted duplication	Array
SG_Tel_018_chr4:170927159-170931158	347			Inverted duplication	Array
SG_Tel_019_chr13:112719210-112723209	0			Inverted duplication	Sequenced
SG_Tel_020_chr3:197984169-197988168	86			Inverted duplication	Array
SG_Tel_021_chr6:238099-242098	40			Inverted duplication	Array
SG_Tel_023_chr2:654790-658789	136			Inverted duplication	Array
SG_Tel_024_chr2:240112255-240116254	738			Inverted duplication	Array
SG_Tel_025_chr7:321071-325070	105			Inverted duplication	Array
SG_Tel_026_chr18:1088287-1092286	81			Inverted duplication	Array
EGL396_chr18:72765385-72769384	79			Inverted duplication	Array
18q-100c_chr18:71676343-71680342	0			Terminal deletion	Sequenced
18q-117c_chr18:69893946-69897945	103			Terminal deletion	Array
18q-178c_chr18:75456517-75460516	300			Terminal deletion	Array
18q-184c_chr18:72320277-72324276	51			Terminal deletion	Array
18q-184m_chr18:75593094-75597093	0			Terminal deletion	Sequenced
18q-197c_chr18:70864444-70868443	225			Terminal deletion	Array
18q-1c_chr18:70030522-70034521	143			Terminal deletion	Array
18q-27c_chr18:70176134-70180133	1185			Terminal deletion	Array
18q-51c_chr18:70558855-70562854	4680			Terminal deletion	Array
EGL009_chr1:3676179-3680178	156			Terminal deletion	Array
EGL013_chr17:2983594-2987593	591			Terminal deletion	Array
EGL017_chr22:49398738-49402737	630			Terminal deletion	Array
EGL023_chr10:133106789-133110788	35			Terminal deletion	Array
EGL026_chr1:2951825-2955824	3386			Terminal deletion	Array
EGL027_chr21:41539643-41543642	13			Terminal deletion	Array
EGL034_chr4:2213091-2217090	64			Terminal deletion	Array
EGL04_chr7:154374270-154378269	54			Terminal deletion	Array
EGL054_chr2:440567-444566	195			Terminal deletion	Array
EGL057_chr9:138283365-138287364	54			Terminal deletion	Array
EGL059_chr17:2193960-2197959	143			Terminal deletion	Array
EGL063_chr1:2679711-2683710	101			Terminal deletion	Array
EGL078_chr4:2320134-2324133	3352			Terminal deletion	Array
EGL098_chr22:48153712-48157711	0			Terminal deletion	Sequenced
EGL205_chr21:42464666-42468665	0			Terminal deletion	Sequenced
EGL209_chr9:139473168-139477167	0			Terminal deletion	Sequenced
LM201_chr2:240957586-240961585	0			Terminal deletion	Sequenced
LM202_chr6:169772146-169776145	0			Terminal deletion	Sequenced
LM203_chr12:127571799-127575798	0			Terminal deletion	Sequenced
LM204_chr16:1930930-1934929	0			Terminal deletion	Sequenced
LM206_chr9:138990623-138994622	0			Terminal deletion	Sequenced
LM207_chr4:190258641-190262640	0			Terminal deletion	Sequenced
LM208_chr4:5608612-5612611	0			Terminal deletion	Sequenced
LM210_chr4:1987410-1991409	506			Terminal deletion	Array
LM211_chr9:1185268-1189267	355			Terminal deletion	Array
LM212_chr20:60507656-60511655	693			Terminal deletion	Array
LM213_chr12:130493133-130497132	12			Terminal deletion	Array
LM214_chr9:138814159-138818158	1002			Terminal deletion	Array
LM216_chr21:46643874-46647873	0			Terminal deletion	Sequenced
LM217_chr19:1345226-1349225	40			Terminal deletion	Array
LM224_chr21:45307458-45311457	86			Terminal deletion	Array
SCH2_chr9:139516165-139520164	2811			Terminal deletion	Array
SCH4_chr7:156070437-156074436	345			Terminal deletion	Array
SCH5_chr12:130278451-130282450	0			Terminal deletion	Sequenced
SG01_chr2:241161602-241165601	392			Terminal deletion	Array
SG05_chr16:2084959-2088958	44			Terminal deletion	Array
SG10_chr22:48550553-48554552	254			Terminal deletion	Array
SG11_chr22:47385717-47389716	833			Terminal deletion	Array
U215_chr10:128308870-128312869	146			Terminal deletion	Array
EGL225_chr9:1306482-1310481	22			Terminal duplication	Array
LM223_chr4:188346506-188350505	201			Terminal duplication	Array
18q-71c_chr18:70761939-70765938	0	Cryptic		Translocation	Sequenced
EGL012_chr17:74371932-74375931	196	EGL012_chr22:43947967-43951966	14	Translocation	Array
EGL051_chr14:104654860-104658859	113	EGL051_chr5:177875909-177879908	1618	Translocation	Array
EGL102_chr4:5403987-5407986	0	EGL102_chr5:156115058-156119057	0	Translocation	Sequenced
EGL103_chr1:243465486-243469485	85	EGL103_chr22:43321823-43325822	31	Translocation	Array
EGL105_chr12:131640312-131644311	714	EGL105_chr9:132309649-132313648	45	Translocation	Array
LM218_chr10:132381149-132385148	0	LM218_chr5:173644904-173648903	0	Translocation	Sequenced
LM219_chr16:2944012-2948011	185	LM219_chrX:4606557-4610556	334	Translocation	Array
LM220_chr20:13501781-13505780	42	LM220_chr9:10549773-10553772	130	Translocation	Array
LM221_chr16:80729141-80733140	0	LM221_chr6:5834477-5838476	0	Translocation	Sequenced
SG02_chr22:46772855-46776854	1418	SG02_chr4:3607951-3611950	2200	Translocation	Array
For all 140 breakpoints, resolution is	mean	468 bp
	median	101 bp
	min	0 bp
	max	7542 bp
