# Supplementary material for: Tandem Repeats and G-Rich Sequences Are Enriched at Human CNV Breakpoints
Source: PLoS One. 2014 Jul 1;9(7):e101607. doi: 10.1371/journal.pone.0101607 (PMC4090240; doi:10.1371/journal.pone.0101607)
Supplement: Table S2 — Distance from breakpoint region to the nearest chromosome end. (XLSX) [file pone.0101607.s005.xlsx]

## Sheet: Sheet1
breakpoint region	chr	start	stop	distance to chromosome end
EGL009_chr1:3676179-3680178	1	3676179	3680178	3676179
EGL026_chr1:2951825-2955824	1	2951825	2955824	2951825
EGL063_chr1:2679711-2683710	1	2679711	2683710	2679711
EGL103_chr1:243465486-243469485	1	243465486	243469485	3780234
SG_Tel_004_chr1:2794376-2798375	1	2794376	2798375	2794376
SG_Tel_016_chr1:8386783-8390782	1	8386783	8390782	8386783
EGL044_chr2:237058756-237062755	2	237058756	237062755	5888394
EGL054_chr2:440567-444566	2	440567	444566	440567
EGL395_chr2:239599895-239603894	2	239599895	239603894	3347255
EGL398_chr2:242433057-242437056	2	242433057	242437056	514093
LM201_chr2:240957586-240961585	2	240957586	240961585	1989564
SG01_chr2:241161602-241165601	2	241161602	241165601	1785548
SG_Tel_006_sib_chr2:1118088-1122087	2	1118088	1122087	1118088
SG_Tel_014_chr2:239577927-239581926	2	239577927	239581926	3369223
SG_Tel_023_chr2:654790-658789	2	654790	658789	654790
SG_Tel_024_chr2:240112255-240116254	2	240112255	240116254	2834895
LM222_chr3:1657503-1661502	3	1657503	1661502	1657503
LM222_chr3:256679-260678	3	256679	260678	256679
SG_Tel_003_chr3:197414-201413	3	197414	201413	197414
SG_Tel_020_chr3:197984169-197988168	3	197984169	197988168	1513659
EGL034_chr4:2213091-2217090	4	2213091	2217090	2213091
EGL078_chr4:2320134-2324133	4	2320134	2324133	2320134
EGL094_chr4:1777766-1781765	4	1777766	1781765	1777766
EGL094_chr4:1830780-1834779	4	1830780	1834779	1830780
EGL102_chr4:5403987-5407986	4	5403987	5407986	5403987
EGL14_chr4:549482-553481	4	549482	553481	549482
LM207_chr4:190258641-190262640	4	190258641	190262640	1014422
LM208_chr4:5608612-5612611	4	5608612	5612611	5608612
LM210_chr4:1987410-1991409	4	1987410	1991409	1987410
LM223_chr4:188346506-188350505	4	188346506	188350505	2922558
SG02_chr4:3607951-3611950	4	607951	3611950	607951
SG_Tel_013_chr4:4519825-4523824	4	4519825	4523824	4519825
SG_Tel_018_chr4:170927159-170931158	4	170927159	170931158	20341905
EGL051_chr5:177875909-177879908	5	177875909	177879908	2977958
EGL102_chr5:156115058-156119057	5	156115058	156119057	24738809
EGL106_chr5:25784694-25788693	5	25784694	25788693	25784694
EGL10_chr5:3516046-3520045	5	3516046	3520045	3516046
LM218_chr5:173644904-173648903	5	173644904	173648903	7208963
EGL81_chr6:169518417-169522416	6	169518417	169522416	1377576
LM202_chr6:169772146-169776145	6	169772146	169776145	1123847
LM221_chr6:5834477-5838476	6	5834477	5838476	5834477
SG_Tel_021_chr6:238099-242098	6	238099	242098	238099
EGL021_chr7:157577616-157581615	7	157577616	157581615	1239809
EGL021_chr7:158684335-158688334	7	158684335	158688334	133090
EGL04_chr7:154374270-154378269	7	154374270	154378269	4443155
SCH4_chr7:156070437-156074436	7	156070437	156074436	2746988
SG_Tel_025_chr7:321071-325070	7	321071	325070	321071
SG_Tel_012_chr8:1481538-1485537	8	1481538	1485537	1481538
EGL050_chr9:139788641-139792640	9	139788641	139792640	480612
EGL050_chr9:139877083-139881082	9	139877083	139881082	392170
EGL057_chr9:138283365-138287364	9	138283365	138287364	1985888
EGL096_chr9:138288081-138292080	9	138288081	138292080	1981172
EGL096_chr9:140025609-140029608	9	140025609	140029608	243644
EGL104_chr9:10481977-10485976	9	10481977	10485976	10481977
EGL105_chr9:132309649-132313648	9	132309649	132313648	7959604
EGL209_chr9:139473168-139477167	9	139473168	139477167	796085
EGL225_chr9:1306482-1310481	9	1306482	1310481	1306482
EGL397_chr9:10469805-10473804	9	10469805	10473804	10469805
EGL74_chr9:10350692-10354691	9	10350692	10354691	10350692
EGL82_chr9:1529146-1533145	9	1529146	1533145	1529146
LM206_chr9:138990623-138994622	9	138990623	138994622	1278630
LM211_chr9:1185268-1189267	9	1185268	1189267	1185268
LM214_chr9:138814159-138818158	9	138814159	138818158	1455094
LM220_chr9:10549773-10553772	9	10549773	10553772	10549773
SCH2_chr9:139516165-139520164	9	139516165	139520164	753088
SCH3_chr9:139301991-139305990	9	39301991	139305990	967262
SCH3_chr9:139979061-139983060	9	139979061	139983060	290192
EGL023_chr10:133106789-133110788	10	133106789	133110788	2263949
LM218_chr10:132381149-132385148	10	132381149	132385148	2989589
SG_Tel_011_chr10:134560558-134564557	10	134560558	134564557	810180
U215_chr10:128308870-128312869	10	128308870	128312869	7061868
EGL056_chr12:2419420-2423419	12	2419420	2423419	2419420
EGL056_chr12:4861315-4865314	12	4861315	4865314	4861315
EGL105_chr12:131640312-131644311	12	131640312	131644311	705223
LM203_chr12:127571799-127575798	12	127571799	127575798	4773736
LM213_chr12:130493133-130497132	12	130493133	130497132	1852402
SCH5_chr12:130278451-130282450	12	130278451	130282450	2067084
SG_Tel_007_chr13:107724311-107728310	13	107724311	107728310	6414670
SG_Tel_019_chr13:112719210-112723209	13	112719210	112723209	1419771
EGL051_chr14:104654860-104658859	14	104654860	104658859	1709726
LM204_chr16:1930930-1934929	16	1930930	1934929	1930930
LM219_chr16:2944012-2948011	16	2944012	2948011	2944012
LM221_chr16:80729141-80733140	16	80729141	80733140	8094114
SG05_chr16:2084959-2088958	16	2084959	2088958	2084959
EGL012_chr17:74371932-74375931	17	74371932	74375931	4398811
EGL013_chr17:2983594-2987593	17	2983594	2987593	2983594
EGL039_chr17:2256487-2260486	17	2256487	2260486	2256487
EGL039_chr17:839952-843951	17	839952	843951	839952
EGL042_chr17:2066445-2070444	17	2066445	2070444	2066445
EGL042_chr17:434343-438342	17	434343	438342	434343
EGL049_chr17:1062633-1066632	17	1062633	1066632	1062633
EGL049_chr17:1392770-1396769	17	1392770	1396769	1392770
EGL059_chr17:2193960-2197959	17	2193960	2197959	2193960
SG_Tel_008_chr17:777418-781417	17	777418	781417	777418
105C_chr18:70986073-70990072	18	70986073	70990072	5127081
107C_chr18:67686796-67690795	18	67686796	67690795	8426358
119C_chr18:60850520-60854519	18	60850520	60854519	15262634
139C_chr18:63275469-63279468	18	63275469	63279468	12837685
186C_chr18:63230131-63234130	18	63230131	63234130	12883023
18q-100c_chr18:71676343-71680342	18	71676343	71680342	4436811
18q-117c_chr18:69893946-69897945	18	69893946	69897945	6219208
18q-178c_chr18:75456517-75460516	18	75456517	75460516	656637
18q-184c_chr18:72320277-72324276	18	72320277	72324276	3792877
18q-184m_chr18:75593094-75597093	18	5593094	75597093	520060
18q-197c_chr18:70864444-70868443	18	70864444	70868443	5248710
18q-1c_chr18:70030522-70034521	18	70030522	70034521	6082632
18q-27c_chr18:70176134-70180133	18	70176134	70180133	5937020
18q-51c_chr18:70558855-70562854	18	70558855	70562854	5554299
18q-71c_chr18:70761939-70765938	18	70761939	70765938	5351215
26C_chr18:55273710-55277709	18	55273710	55277709	20839444
34C_chr18:56216142-56220141	18	56216142	56220141	19897012
62C_chr18:61421999-61425998	18	61421999	61425998	14691155
65C_chr18:61581488-61585487	18	61581488	61585487	14531666
EGL396_chr18:72765385-72769384	18	72765385	72769384	3347769
EGL99_chr18:53988209-53992208	18	53988209	53992208	22124945
SG_Tel_009_chr18:61355976-61359975	18	61355976	61359975	14757178
SG_Tel_026_chr18:1088287-1092286	18	1088287	1092286	75024867
EGL066_chr19:4350501-4354500	19	4350501	4354500	4350501
EGL066_chr19:4683369-4687368	19	4683369	4687368	4683369
LM217_chr19:1345226-1349225	19	1345226	1349225	1345226
LM212_chr20:60507656-60511655	20	60507656	60511655	1924309
LM220_chr20:13501781-13505780	20	13501781	13505780	13501781
EGL027_chr21:41539643-41543642	21	41539643	41543642	5400681
EGL205_chr21:42464666-42468665	21	42464666	42468665	4475658
LM216_chr21:46643874-46647873	21	46643874	46647873	296450
LM224_chr21:45307458-45311457	21	45307458	45311457	1632866
EGL012_chr22:43947967-43951966	22	43947967	43951966	5739466
EGL017_chr22:49398738-49402737	22	49398738	49402737	288695
EGL098_chr22:48153712-48157711	22	48153712	48157711	1533721
EGL103_chr22:43321823-43325822	22	43321823	43325822	6365610
EGL108_chr22:48828622-48832621	22	48828622	48832621	858811
EGL108_chr22:49466886-49470885	22	49466886	49470885	220547
SG02_chr22:46772855-46776854	22	46772855	46776854	2914578
SG10_chr22:48550553-48554552	22	48550553	48554552	1136880
SG11_chr22:47385717-47389716	22	47385717	47389716	2301716
EGL072_chrX:1455376-1459375	X	1455376	1459375	1455376
EGL072_chrX:701051-705050	X	701051	705050	701051
EGL100_chrX:153769579-153773578	X	153769579	153773578	1140176
EGL100_chrX:154226156-154230155	X	154226156	154230155	683599
LM219_chrX:4606557-4610556	X	4606557	4610556	4606557
			mean	4.80339e+06
			median	2.28283e+06
			min	133090
			max	75024867
