# Supplementary material for: Tandem Repeats and G-Rich Sequences Are Enriched at Human CNV Breakpoints
Source: PLoS One. 2014 Jul 1;9(7):e101607. doi: 10.1371/journal.pone.0101607 (PMC4090240; doi:10.1371/journal.pone.0101607)
Supplement: Table S3 — 50-bp NestedMica (NM) motifs in the CNV breakpoint region dataset (B) and control datasets (C1-C20). The number of sequences with at least one NM motif and the number of NM motifs per dataset are listed. (XLSX) [file pone.0101607.s006.xlsx]

## Sheet: Sheet1
	Number of sequences with at least one NM motif	Number of NM motifs per dataset
B	68	161
C1	56	144
C2	66	139
C3	66	139
C4	66	159
C5	62	137
C6	85	209
C7	66	173
C8	71	161
C9	72	156
C10	75	173
C11	65	141
C12	72	149
C13	69	157
C14	66	153
C15	63	153
C16	72	150
C17	65	168
C18	70	160
C19	74	162
C20	76	183
