# Supplementary material for: Tandem Repeats and G-Rich Sequences Are Enriched at Human CNV Breakpoints
Source: PLoS One. 2014 Jul 1;9(7):e101607. doi: 10.1371/journal.pone.0101607 (PMC4090240; doi:10.1371/journal.pone.0101607)
Supplement: Table S4 — Tandem repeats (TR) in the CNV breakpoint region dataset (B) and control datasets (C1-C20). The number of sequences with at least one TR and the number of TRs per dataset are listed. (XLSX) [file pone.0101607.s007.xlsx]

## Sheet: Sheet1
	Number of sequences with at least one TR	Number of TRs per dataset
B	104	318
C1	84	195
C2	88	174
C3	90	208
C4	77	182
C5	84	177
C6	85	187
C7	81	199
C8	74	163
C9	87	154
C10	77	254
C11	71	133
C12	89	206
C13	74	168
C14	85	174
C15	83	203
C16	83	176
C17	80	182
C18	80	208
C19	80	191
C20	95	215
