# Supplementary material for: Tandem Repeats and G-Rich Sequences Are Enriched at Human CNV Breakpoints
Source: PLoS One. 2014 Jul 1;9(7):e101607. doi: 10.1371/journal.pone.0101607 (PMC4090240; doi:10.1371/journal.pone.0101607)
Supplement: Table S5 — G-quadruplex consensus sequences (G3+N1–7G3+N1–7G3+N1–7G3+) in the CNV breakpoint region dataset (B) and control datasets (C1-C20). The number of sequences with at least one G-quadruplex and the number of G-quadruplexes per dataset are listed. (XLSX) [file pone.0101607.s008.xlsx]

## Sheet: Sheet1
	Number of sequences with at least one Gquad	Number of Gquads per dataset
B	68	201
C1	38	63
C2	41	71
C3	40	60
C4	40	65
C5	38	65
C6	43	72
C7	41	77
C8	45	63
C9	37	78
C10	43	66
C11	39	71
C12	44	72
C13	52	74
C14	47	65
C15	43	66
C16	40	63
C17	45	67
C18	38	47
C19	43	70
C20	44	68
