# Supplementary material for: Tandem Repeats and G-Rich Sequences Are Enriched at Human CNV Breakpoints
Source: PLoS One. 2014 Jul 1;9(7):e101607. doi: 10.1371/journal.pone.0101607 (PMC4090240; doi:10.1371/journal.pone.0101607)
Supplement: Table S6 — GC content of CNV breakpoint region dataset (B) and control datasets (C1-C20). For each dataset, minimum, maximum, mean, and median percent GC were calculated. (XLSX) [file pone.0101607.s009.xlsx]

## Sheet: Sheet1
	B	C1	C2	C3	C4	C5	C6	C7	C8	C9	C10	C11	C12	C13	C14	C15	C16	C17	C18	C19	C20
MIN	0.32	0.3	0.3	0.31	0.3	0.3	0.3	0.3	0.29	0.3	0.31	0.29	0.3	0.3	0.31	0.31	0.28	0.31	0.3	0.3	0.29
MAX	0.68	0.62	0.6	0.64	0.63	0.65	0.62	0.62	0.56	0.62	0.62	0.62	0.66	0.6	0.59	0.59	0.58	0.64	0.6	0.63	0.58
MEAN	0.472	0.404	0.407643	0.404571	0.410714	0.412143	0.398	0.411929	0.402071	0.415929	0.405929	0.414714	0.410143	0.406286	0.405357	0.405643	0.413429	0.409643	0.404643	0.411	0.412429
MEDIAN	0.47	0.39	0.4	0.395	0.4	0.41	0.38	0.4	0.4	0.41	0.4	0.41	0.4	0.4	0.4	0.4	0.41	0.4	0.39	0.4	0.4
